# Supplementary material for: Isolation, Genomic Characterization, and Immunogenicity Evaluation of a G9P[23] Porcine Rotavirus Strain
Source: Vet Sci. 2025 Feb 18;12(2):180. doi: 10.3390/vetsci12020180 (PMC11861734; doi:10.3390/vetsci12020180)
Supplement: Supplementary file 1 [file vetsci-12-00180-s001.zip]

Archive with 1 entries (1 files):
- vetsci-3434010-supplementary.pdf
